# Supplementary material for: Chemical Composition and Antimicrobial Properties of Honey Bee Venom
Source: Molecules. 2023 May 17;28(10):4135. doi: 10.3390/molecules28104135 (PMC10223701; doi:10.3390/molecules28104135)
Supplement: Supplementary file 1 [file molecules-28-04135-s001.zip]

Archive with 1 entries (1 files):
- molecules-2350294-supplementary.pdf
